# Supplementary material for: Interpretable Detection of Diabetic Retinopathy, Retinal Vein Occlusion, Age-Related Macular Degeneration, and Other Fundus Conditions
Source: Diagnostics (Basel). 2024 Jan 5;14(2):121. doi: 10.3390/diagnostics14020121 (PMC11487407; doi:10.3390/diagnostics14020121)
Supplement: Supplementary file 1 [file diagnostics-14-00121-s001.zip]

Archive with 1 entries (1 files):
- diagnostics-2735608-supplementary.pdf
